# Supplementary material for: The Impact of Emergency Department Visits on Missed Outpatient Appointments: A Retrospective Study in a Hospital in Southern Italy
Source: Nurs Rep. 2025 Jun 25;15(7):229. doi: 10.3390/nursrep15070229 (PMC12300468; doi:10.3390/nursrep15070229)
Supplement: Supplementary file 1 [file nursrep-15-00229-s001.zip]

Archive with 1 entries (1 files):
- nursrep-3651177-supplementary.pdf
